# Supplementary material for: Methyl 3-amino­but-2-enoate
Source: Acta Crystallogr Sect E Struct Rep Online. 2012 May 31;68(Pt 6):o1930. doi: 10.1107/S160053681202288X (PMC3379485; doi:10.1107/S160053681202288X)
Supplement: Supplementary file 1 [file e-68-o1930-sup1.cif]

##############################################################################
#                                                                            #
# This CIF contains the data in a paper accepted for publication in          #
# Acta Crystallographica Section E. It conforms to the requirements of       #
# Notes for Authors for Acta Crystallographica Section E, and has been       #
# peer reviewed under the auspices of the IUCr Commission on Journals.       #
#                                                                            #
# Full details of the Crystallographic Information File format               #
# are given in the paper "The Crystallographic Information File (CIF):       #
# a New Standard Archive File for Crystallography" by S. R. Hall, F. H.      #
# Allen and I. D. Brown [Acta Cryst. (1991), A47, 655-685].                  #
#                                                                            #
# The current version of the core CIF dictionary is obtainable from          #
# ftp://ftp.iucr.org/pub/cif_core.dic.                                       #
#                                                                            #
# Software is freely available for graphical display of the structure(s)     #
# in this CIF. For information consult the CIF software page                 #
# http://www.iucr.org/resources/cif/software.                                #
#                                                                            #
# This file may be used for bona fide research purposes within the           #
# scientific community so long as proper attribution is given to the journal # 
# article from which it was obtained.                                        #
#                                                                            #
##############################################################################
data_global
_audit_creation_method     SHELXL-97
_journal_date_recd_electronic     2012-05-10
_journal_date_accepted     2012-05-19
_journal_name_full     'Acta Crystallographica, Section E'
_journal_year     2012
_journal_volume     68
_journal_issue      6
_journal_page_first     o1930
_journal_page_last     o1930
_journal_paper_category     QO
_journal_paper_doi     10.1107/S160053681202288X
_journal_coeditor_code     HB6788
_publ_contact_author_name     'Xiao Wang'
_publ_contact_author_address
;
Department of Applied Chemistry
Harbin Institute of Technology
Harbin
Heilongjiang 150001
People's Republic of China
;
_publ_contact_author_email     wangx8000@sina.com
_publ_contact_author_fax     '86022 2522 2681'
_publ_contact_author_phone     '86022 8740 2196'
_publ_section_title
;
Methyl 3-aminobut-2-enoate
;
loop_
    _publ_author_name
    _publ_author_footnote
    _publ_author_address
    'Xiao Wang' .
;
Department of Applied Chemistry
Harbin Institute of Technology
Harbin
Heilongjiang 150001
People's Republic of China
;
    'Li-Zhu Zhang' .
;
Department of Applied Chemistry
Harbin Institute of Technology
Harbin
Heilongjiang 150001
People's Republic of China
;
_chemical_name_systematic     methyl-3-aminocrotonate
data_I
_chemical_name_systematic
;
Methyl 3-aminobut-2-enoate
;
_chemical_name_common
;
methyl 3-aminocrotonate
;
_chemical_formula_moiety     'C5 H9 N O2'
_chemical_formula_sum     'C5 H9 N O2'
_chemical_formula_iupac     'C5 H9 N O2'
_chemical_formula_weight     115.13
_chemical_melting_point     355
_symmetry_cell_setting     monoclinic
_symmetry_space_group_name_H-M     'P 21/c'
loop_
    _symmetry_equiv_pos_as_xyz
    'x, y, z'
    '-x, y+1/2, -z+1/2'
    '-x, -y, -z'
    'x, -y-1/2, z-1/2'
_cell_length_a     8.3020(12)
_cell_length_b     9.7232(14)
_cell_length_c     7.6650(10)
_cell_angle_alpha     90.00
_cell_angle_beta     97.855(13)
_cell_angle_gamma     90.00
_cell_volume     612.93(15)
_cell_formula_units_Z     4
_cell_measurement_reflns_used     670
_cell_measurement_theta_min     27.90
_cell_measurement_theta_max     71.60
_cell_measurement_temperature     113(2)
_exptl_crystal_description     prism
_exptl_crystal_colour     colorless
_exptl_crystal_size_max     0.18
_exptl_crystal_size_mid     0.16
_exptl_crystal_size_min     0.10
_exptl_crystal_density_diffrn     1.248
_exptl_crystal_density_meas     ?
_exptl_crystal_density_method     'not measured'
_exptl_crystal_F_000     248
_exptl_absorpt_coefficient_mu     0.807
_exptl_absorpt_correction_type     multi-scan
_exptl_absorpt_process_details     '(CrystalClear; Rigaku, 2009)'
_exptl_absorpt_correction_T_min     0.8684
_exptl_absorpt_correction_T_max     0.9237
_exptl_special_details
;
;
_diffrn_ambient_temperature     113(2)
_diffrn_radiation_type     CuK\a
_diffrn_radiation_wavelength     1.54187
_diffrn_radiation_source     'fine-focus sealed tube'
_diffrn_radiation_monochromator     multilayer
_diffrn_measurement_device_type     'Rigaku Saturn944 CCD'
_diffrn_measurement_method     \w
_diffrn_detector_area_resol_mean     14.629
_diffrn_reflns_number     6605
_diffrn_reflns_av_R_equivalents     0.0713
_diffrn_reflns_av_sigmaI/netI     0.0412
_diffrn_reflns_theta_min     5.38
_diffrn_reflns_theta_max     71.94
_diffrn_reflns_theta_full     71.94
_diffrn_measured_fraction_theta_max     0.976
_diffrn_measured_fraction_theta_full     0.975
_diffrn_reflns_limit_h_min     -10
_diffrn_reflns_limit_h_max     10
_diffrn_reflns_limit_k_min     -11
_diffrn_reflns_limit_k_max     9
_diffrn_reflns_limit_l_min     -9
_diffrn_reflns_limit_l_max     9
_diffrn_standards_number     0
_diffrn_standards_interval_count     0
_diffrn_standards_interval_time     0
_diffrn_standards_decay_%     0
_refine_special_details
;
Refinement of <i>F</i>^2^ against ALL reflections. The weighted <i>R</i>-factor
<i>wR</i> and goodness of fit <i>S</i> are based on <i>F</i>^2^, conventional
<i>R</i>-factors <i>R</i> are based on <i>F</i>, with <i>F</i> set to zero for
negative <i>F</i>^2^. The threshold expression of <i>F</i>^2^ >
\s(<i>F</i>^2^) is used only for calculating <i>R</i>-factors(gt) <i>etc</i>.
and is not relevant to the choice of reflections for refinement.
<i>R</i>-factors based on <i>F</i>^2^ are statistically about twice as large
as those based on <i>F</i>, and <i>R</i>- factors based on ALL data will be
even larger.
;
_reflns_number_total     1175
_reflns_number_gt     1019
_reflns_threshold_expression     I>2\s(I)
_refine_ls_structure_factor_coef     Fsqd
_refine_ls_matrix_type     full
_refine_ls_R_factor_all     0.0695
_refine_ls_R_factor_gt     0.0673
_refine_ls_wR_factor_gt     0.1372
_refine_ls_wR_factor_ref     0.1410
_refine_ls_goodness_of_fit_ref     1.199
_refine_ls_restrained_S_all     1.199
_refine_ls_number_reflns     1175
_refine_ls_number_parameters     84
_refine_ls_number_restraints     0
_refine_ls_hydrogen_treatment     mixed
_refine_ls_weighting_scheme     calc
_refine_ls_weighting_details
                 'calc w=1/[\s^2^(Fo^2^)+(0.0954P)^2^] where P=(Fo^2^+2Fc^2^)/3'
_atom_sites_solution_hydrogens     geom
_atom_sites_solution_primary     direct
_atom_sites_solution_secondary     difmap
_refine_ls_shift/su_max     0.000
_refine_ls_shift/su_mean     0.000
_refine_diff_density_max     0.358
_refine_diff_density_min     -0.508
_refine_ls_extinction_method     'SHELXL97 (Sheldrick, 2008)'
_refine_ls_extinction_coef     0.32(2)
_refine_ls_extinction_expression
                                  'Fc^*^=kFc[1+0.001xFc^2^\l^3^/sin(2\q)]^-1/4^'
loop_
    _atom_type_symbol
    _atom_type_description
    _atom_type_scat_dispersion_real
    _atom_type_scat_dispersion_imag
    _atom_type_scat_source
    'C' 'C' 0.0181 0.0091
                         'International Tables Vol C Tables 4.2.6.8 and 6.1.1.4'
    'H' 'H' 0.0000 0.0000
                         'International Tables Vol C Tables 4.2.6.8 and 6.1.1.4'
    'N' 'N' 0.0311 0.0180
                         'International Tables Vol C Tables 4.2.6.8 and 6.1.1.4'
    'O' 'O' 0.0492 0.0322
                         'International Tables Vol C Tables 4.2.6.8 and 6.1.1.4'
_computing_data_collection     'CrystalClear (Rigaku, 2009)'
_computing_cell_refinement     'CrystalClear (Rigaku, 2009)'
_computing_data_reduction     'CrystalClear (Rigaku, 2009)'
_computing_structure_solution     'SHELXS97 (Sheldrick, 2008)'
_computing_structure_refinement     'SHELXL97 (Sheldrick, 2008)'
_computing_molecular_graphics     'SHELXTL (Sheldrick, 2008)'
_computing_publication_material     'SHELXL97 (Sheldrick, 2008)'
loop_
    _atom_site_type_symbol
    _atom_site_label
    _atom_site_fract_x
    _atom_site_fract_y
    _atom_site_fract_z
    _atom_site_U_iso_or_equiv
    _atom_site_adp_type
    _atom_site_calc_flag
    _atom_site_refinement_flags
    _atom_site_occupancy
    _atom_site_symmetry_multiplicity
    _atom_site_disorder_assembly
    _atom_site_disorder_group
    O O1 0.36825(11) 0.18110(10) 0.32340(12) 0.0327(4) Uani d . 1 1 . .
    O O2 0.12958(12) 0.21372(10) 0.42596(13) 0.0357(4) Uani d . 1 1 . .
    N N1 0.45092(13) -0.08490(14) 0.27315(14) 0.0320(4) Uani d . 1 1 . .
    C C1 0.24663(14) 0.13160(14) 0.37507(15) 0.0279(4) Uani d . 1 1 . .
    C C2 0.21064(14) -0.01182(15) 0.38684(15) 0.0294(4) Uani d . 1 1 . .
    H H2 0.1142 -0.0387 0.4317 0.035 Uiso calc R 1 1 . .
    C C3 0.31094(14) -0.11148(14) 0.33542(15) 0.0285(4) Uani d . 1 1 . .
    C C4 0.26670(18) -0.26132(15) 0.34523(18) 0.0348(4) Uani d . 1 1 . .
    H H4A 0.2644 -0.3035 0.2288 0.042 Uiso calc R 1 1 . .
    H H4B 0.1592 -0.2697 0.3836 0.042 Uiso calc R 1 1 . .
    H H4C 0.3477 -0.3083 0.4297 0.042 Uiso calc R 1 1 . .
    C C5 0.15619(19) 0.35898(16) 0.4094(2) 0.0400(5) Uani d . 1 1 . .
    H H5A 0.2563 0.3854 0.4849 0.048 Uiso calc R 1 1 . .
    H H5B 0.0641 0.4096 0.4455 0.048 Uiso calc R 1 1 . .
    H H5C 0.1663 0.3810 0.2866 0.048 Uiso calc R 1 1 . .
    H H1B 0.487(2) 0.002(2) 0.269(3) 0.048(5) Uiso d . 1 1 . .
    H H1A 0.515(2) -0.147(2) 0.249(2) 0.046(5) Uiso d . 1 1 . .
loop_
    _atom_site_aniso_label
    _atom_site_aniso_U_11
    _atom_site_aniso_U_22
    _atom_site_aniso_U_33
    _atom_site_aniso_U_12
    _atom_site_aniso_U_13
    _atom_site_aniso_U_23
    O1 0.0298(6) 0.0295(6) 0.0403(6) -0.0019(4) 0.0102(4) -0.0002(4)
    O2 0.0328(6) 0.0327(7) 0.0437(6) 0.0049(4) 0.0128(4) -0.0031(4)
    N1 0.0287(6) 0.0280(8) 0.0409(7) 0.0012(5) 0.0109(5) -0.0021(5)
    C1 0.0263(6) 0.0312(9) 0.0262(6) 0.0009(5) 0.0040(5) -0.0015(5)
    C2 0.0259(6) 0.0325(9) 0.0311(7) -0.0039(5) 0.0080(5) -0.0006(5)
    C3 0.0299(7) 0.0301(8) 0.0252(6) -0.0030(5) 0.0024(5) -0.0002(5)
    C4 0.0423(8) 0.0294(8) 0.0335(7) -0.0043(6) 0.0078(6) -0.0007(5)
    C5 0.0457(8) 0.0316(9) 0.0436(8) 0.0095(6) 0.0097(6) -0.0031(6)
_geom_special_details
;
All e.s.d.'s (except the e.s.d. in the dihedral angle between two l.s. planes)
are estimated using the full covariance matrix. The cell e.s.d.'s are taken
into account individually in the estimation of e.s.d.'s in distances, angles
and torsion angles; correlations between e.s.d.'s in cell parameters are only
used when they are defined by crystal symmetry. An approximate (isotropic)
treatment of cell e.s.d.'s is used for estimating e.s.d.'s involving l.s.
planes.
;
loop_
    _geom_bond_atom_site_label_1
    _geom_bond_atom_site_label_2
    _geom_bond_site_symmetry_2
    _geom_bond_distance
    _geom_bond_publ_flag
    O1 C1 . 1.2317(16) ?
    O2 C1 . 1.3557(15) ?
    O2 C5 . 1.4379(18) ?
    N1 C3 . 1.3404(17) ?
    N1 H1B . 0.89(2) ?
    N1 H1A . 0.84(2) ?
    C1 C2 . 1.432(2) ?
    C2 C3 . 1.3702(19) ?
    C2 H2 . 0.9500 ?
    C3 C4 . 1.5069(18) ?
    C4 H4A . 0.9800 ?
    C4 H4B . 0.9800 ?
    C4 H4C . 0.9800 ?
    C5 H5A . 0.9800 ?
    C5 H5B . 0.9800 ?
    C5 H5C . 0.9800 ?
loop_
    _geom_angle_atom_site_label_1
    _geom_angle_atom_site_label_2
    _geom_angle_atom_site_label_3
    _geom_angle_site_symmetry_1
    _geom_angle_site_symmetry_3
    _geom_angle
    _geom_angle_publ_flag
    C1 O2 C5 . . 115.36(11) ?
    C3 N1 H1B . . 120.4(12) ?
    C3 N1 H1A . . 123.3(14) ?
    H1B N1 H1A . . 115.8(18) ?
    O1 C1 O2 . . 120.91(13) ?
    O1 C1 C2 . . 126.03(12) ?
    O2 C1 C2 . . 113.05(11) ?
    C3 C2 C1 . . 122.04(12) ?
    C3 C2 H2 . . 119.0 ?
    C1 C2 H2 . . 119.0 ?
    N1 C3 C2 . . 123.82(13) ?
    N1 C3 C4 . . 115.67(12) ?
    C2 C3 C4 . . 120.50(12) ?
    C3 C4 H4A . . 109.5 ?
    C3 C4 H4B . . 109.5 ?
    H4A C4 H4B . . 109.5 ?
    C3 C4 H4C . . 109.5 ?
    H4A C4 H4C . . 109.5 ?
    H4B C4 H4C . . 109.5 ?
    O2 C5 H5A . . 109.5 ?
    O2 C5 H5B . . 109.5 ?
    H5A C5 H5B . . 109.5 ?
    O2 C5 H5C . . 109.5 ?
    H5A C5 H5C . . 109.5 ?
    H5B C5 H5C . . 109.5 ?
loop_
    _geom_torsion_atom_site_label_1
    _geom_torsion_atom_site_label_2
    _geom_torsion_atom_site_label_3
    _geom_torsion_atom_site_label_4
    _geom_torsion_site_symmetry_1
    _geom_torsion_site_symmetry_2
    _geom_torsion_site_symmetry_3
    _geom_torsion_site_symmetry_4
    _geom_torsion
    _geom_torsion_publ_flag
    C5 O2 C1 O1 . . . . 1.92(16) ?
    C5 O2 C1 C2 . . . . -177.39(11) ?
    O1 C1 C2 C3 . . . . -1.7(2) ?
    O2 C1 C2 C3 . . . . 177.61(10) ?
    C1 C2 C3 N1 . . . . 1.13(19) ?
    C1 C2 C3 C4 . . . . -178.35(10) ?
loop_
    _geom_hbond_atom_site_label_D
    _geom_hbond_atom_site_label_H
    _geom_hbond_atom_site_label_A
    _geom_hbond_site_symmetry_A
    _geom_hbond_distance_DH
    _geom_hbond_distance_HA
    _geom_hbond_distance_DA
    _geom_hbond_angle_DHA
    N1 H1A O1 2_645 0.84(2) 2.05(2) 2.8778(16) 168.9(19)
    N1 H1B O1 . 0.89(2) 2.08(2) 2.7168(16) 127.7(15)
