# Supplementary material for: Methyl 3-amino­but-2-enoate
Source: Acta Crystallogr Sect E Struct Rep Online. 2012 May 31;68(Pt 6):o1930. doi: 10.1107/S160053681202288X (PMC3379485; doi:10.1107/S160053681202288X)
Supplement: Supplementary file 2 [file e-68-o1930-Isup2.hkl]

# 
# h,k,l, Fc-squared, Fo-squared, sigma(Fo-squared) and status flag 
# 
data_I
_shelx_title '  _c120420a' 
_shelx_refln_list_code          4 
_shelx_F_calc_maximum      160.19 
_exptl_crystal_F_000       248.00 
_reflns_d_resolution_high  0.8109 
 
loop_ 
 _symmetry_equiv_pos_as_xyz 
 'x, y, z' 
 '-x, y+1/2, -z+1/2' 
 '-x, -y, -z' 
 'x, -y-1/2, z-1/2' 
 
_cell_length_a     8.3020 
_cell_length_b     9.7232 
_cell_length_c     7.6650 
_cell_angle_alpha  90.000 
_cell_angle_beta   97.855 
_cell_angle_gamma  90.000 
 
_shelx_F_squared_multiplier     1.000 
 
loop_ 
 _refln_index_h 
 _refln_index_k 
 _refln_index_l 
 _refln_F_squared_calc 
 _refln_F_squared_meas 
 _refln_F_squared_sigma 
 _refln_observed_status 
   1   0   0      300.16      234.81     39.26 o 
   2   0   0     3549.10     1851.79    180.37 o 
   3   0   0      528.30      608.62     74.24 o 
   4   0   0       81.17       75.54      4.43 o 
   5   0   0       24.31       21.79      1.30 o 
   6   0   0        0.22        0.19      0.14 o 
   7   0   0       22.42       21.31      1.06 o 
   8   0   0       63.92       74.92      2.67 o 
   9   0   0       16.80       17.50      1.10 o 
  10   0   0       39.24       36.98      1.35 o 
   1   1   0      720.22      401.52     24.81 o 
   2   1   0     1166.46      599.10     16.19 o 
   3   1   0      777.00      785.38     36.54 o 
   4   1   0       86.34       89.57      2.67 o 
   5   1   0      738.43     1013.12     27.83 o 
   6   1   0       63.81       66.04      1.61 o 
   7   1   0      123.40      131.69      2.42 o 
   8   1   0        0.23        0.18      0.16 o 
   9   1   0      106.29      123.43      3.22 o 
  10   1   0        0.17        0.15      0.16 o 
   0   2   0     1239.36      845.75     89.43 o 
   1   2   0      125.24      115.34      2.99 o 
   2   2   0      329.09      371.21      7.96 o 
   3   2   0      126.84      143.56      2.82 o 
   4   2   0      590.31      859.54     26.43 o 
   5   2   0       97.53       95.17      2.71 o 
   6   2   0        0.44        1.37      0.37 o 
   7   2   0       57.59       61.23      1.36 o 
   8   2   0      198.32      215.53      3.25 o 
   9   2   0       34.54       37.23      1.13 o 
  10   2   0       20.24       19.40      1.45 o 
   1   3   0        2.16        3.68      0.25 o 
   2   3   0      121.13      146.20      4.07 o 
   3   3   0     1123.82     1155.55     64.19 o 
   4   3   0       25.55       20.29      1.11 o 
   5   3   0       83.24       83.49      2.14 o 
   6   3   0      110.40      117.79      3.57 o 
   7   3   0       75.13       78.00      1.95 o 
   8   3   0       35.88       33.26      1.04 o 
   9   3   0        3.08        2.00      0.26 o 
   0   4   0      162.04      188.07      5.66 o 
   1   4   0      295.53      383.18     13.67 o 
   2   4   0       10.67       14.18      0.77 o 
   3   4   0       73.33       87.53      3.60 o 
   4   4   0        1.39        1.27      0.26 o 
   5   4   0        4.68        4.84      0.50 o 
   6   4   0       10.84       11.85      0.89 o 
   7   4   0        8.70        8.59      0.63 o 
   8   4   0       14.46       14.90      0.65 o 
   9   4   0        0.23        0.07      0.08 o 
   1   5   0      924.94     1109.22     44.10 o 
   2   5   0       23.29       19.53      1.43 o 
   3   5   0       51.77       46.26      1.65 o 
   4   5   0       81.68       75.05      2.41 o 
   5   5   0       58.38       61.81      2.13 o 
   6   5   0        7.55        7.62      0.79 o 
   7   5   0       18.65       17.01      0.71 o 
   8   5   0        0.00        0.06      0.11 o 
   9   5   0       35.75       25.62      8.08 o 
   0   6   0        1.09        0.76      0.43 o 
   1   6   0       15.83       13.36      0.98 o 
   2   6   0       43.08       34.29      1.26 o 
   3   6   0        2.93        3.14      0.45 o 
   4   6   0      106.89      102.79      2.98 o 
   5   6   0      140.96      139.11      2.92 o 
   6   6   0       16.87       19.34      1.05 o 
   7   6   0      127.62      135.23      3.25 o 
   8   6   0       26.88       23.67      1.30 o 
   1   7   0      129.90      116.24      2.76 o 
   2   7   0      334.65      395.21      9.87 o 
   3   7   0       47.75       49.61      1.92 o 
   4   7   0       46.47       45.74      1.25 o 
   5   7   0       10.64       11.49      0.87 o 
   6   7   0       18.70       16.25      1.18 o 
   7   7   0        1.65        1.62      0.59 o 
   8   7   0        0.34        0.08      0.13 o 
   0   8   0       80.99       72.57      3.00 o 
   1   8   0       50.35       48.53      2.26 o 
   2   8   0      302.21      315.93     10.80 o 
   3   8   0       26.17       27.50      1.63 o 
   4   8   0      182.95      225.14      4.59 o 
   5   8   0        1.17        1.77      0.55 o 
   6   8   0        2.94        2.65      0.54 o 
   7   8   0        5.24        4.90      0.45 o 
   1   9   0        4.51        3.88      0.74 o 
   2   9   0        2.50        1.44      0.92 o 
   3   9   0        0.86        0.81      0.56 o 
   4   9   0       44.22       41.91      1.86 o 
   5   9   0       25.26       27.37      1.57 o 
   6   9   0       28.15       27.77      1.80 o 
   1  10   0       10.86       10.06      1.07 o 
   2  10   0        5.29        5.73      0.80 o 
   3  10   0        0.71        0.46      0.47 o 
   4  10   0       10.34       13.16      1.01 o 
   5  10   0        0.10        0.03      0.12 o 
 -10   1   1        0.29        0.12      0.14 o 
  -9   1   1       16.21       15.09      0.76 o 
  -8   1   1       71.79       80.68      2.03 o 
  -7   1   1       53.34       54.29      1.33 o 
  -6   1   1        3.97        4.43      0.40 o 
  -5   1   1       64.24       74.34      2.06 o 
  -4   1   1      155.60      186.48      4.29 o 
  -3   1   1        3.83        4.22      0.46 o 
  -2   1   1       72.95       70.56      1.76 o 
  -1   1   1     2330.10     1535.96    110.23 o 
   0   1   1     1097.82      577.84     39.68 o 
   1   1   1     1024.06      623.72     55.62 o 
   2   1   1     1602.44      872.59     62.28 o 
   3   1   1        6.59        6.68      0.66 o 
   4   1   1        1.48        0.91      0.42 o 
   5   1   1      109.28      113.30      3.55 o 
   6   1   1       24.85       26.43      1.06 o 
   7   1   1        3.27        3.85      0.51 o 
   8   1   1       32.43       36.04      1.12 o 
   9   1   1       23.77       24.67      0.83 o 
 -10   2   1        2.24        2.21      0.27 o 
  -9   2   1        3.88        4.37      0.57 o 
  -8   2   1      143.08      151.48      3.64 o 
  -7   2   1      392.56      466.73      9.65 o 
  -6   2   1       12.36        9.71      0.56 o 
  -5   2   1      102.99      111.15      3.17 o 
  -4   2   1       25.65       30.93      1.34 o 
  -3   2   1      303.99      371.04      6.88 o 
  -2   2   1      626.58      475.57     49.10 o 
  -1   2   1      110.44      103.52      2.29 o 
   0   2   1      153.73      153.22      6.62 o 
   1   2   1       60.79       49.88      1.36 o 
   2   2   1       81.51       75.92      3.42 o 
   3   2   1      250.36      269.25      9.16 o 
   4   2   1       65.69       64.43      2.16 o 
   5   2   1       32.26       28.13      1.05 o 
   6   2   1      117.62      122.08      3.30 o 
   7   2   1        2.73        2.47      0.47 o 
   8   2   1      229.19      260.71      5.27 o 
   9   2   1       69.50       70.25      2.08 o 
  -9   3   1       19.13       17.18      0.78 o 
  -8   3   1       62.77       59.00      1.54 o 
  -7   3   1       53.08       53.70      1.46 o 
  -6   3   1       29.41       24.36      0.93 o 
  -5   3   1        0.00        0.14      0.09 o 
  -4   3   1      403.36      559.64     21.32 o 
  -3   3   1        6.67        6.30      0.63 o 
  -2   3   1      854.82      809.65     32.14 o 
  -1   3   1      356.10      344.13     49.34 o 
   0   3   1       26.12       22.33      0.62 o 
   1   3   1        5.98        4.32      0.35 o 
   2   3   1      418.33      587.56     19.37 o 
   3   3   1      482.75      653.38     15.96 o 
   4   3   1       15.45       15.25      0.89 o 
   5   3   1      166.80      168.82      2.73 o 
   6   3   1        1.98        2.06      0.40 o 
   7   3   1       15.49       15.96      0.72 o 
   8   3   1       26.75       27.17      0.94 o 
   9   3   1       25.08       25.12      1.20 o 
  -9   4   1       30.56       25.94      0.94 o 
  -8   4   1        0.35        0.33      0.18 o 
  -7   4   1       23.18       23.64      0.78 o 
  -6   4   1        8.89        8.35      0.63 o 
  -5   4   1       16.85       13.93      0.73 o 
  -4   4   1       38.36       39.74      1.24 o 
  -3   4   1      175.86      191.29      3.69 o 
  -2   4   1        0.49        0.11      0.12 o 
  -1   4   1       18.89       24.48      0.90 o 
   0   4   1     2284.48     1644.27     84.16 o 
   1   4   1     1817.81     1365.90     83.79 o 
   2   4   1        5.04        6.04      0.78 o 
   3   4   1        7.51        6.86      0.83 o 
   4   4   1       82.06       81.59      2.36 o 
   5   4   1       25.13       24.91      0.91 o 
   6   4   1        0.34        0.48      0.21 o 
   7   4   1        6.75        5.88      0.70 o 
   8   4   1       14.00       12.50      0.57 o 
   9   4   1        0.11        0.03      0.07 o 
  -9   5   1        0.61        0.17      0.42 o 
  -8   5   1       24.48       23.07      0.93 o 
  -7   5   1       14.07       12.47      0.65 o 
  -6   5   1      116.17      116.90      3.42 o 
  -5   5   1      404.16      472.23     16.17 o 
  -4   5   1      117.30      122.39      2.74 o 
  -3   5   1      379.52      419.18     11.39 o 
  -2   5   1      129.18      147.67      4.10 o 
  -1   5   1       96.13      117.43      4.10 o 
   0   5   1      282.12      377.40     11.61 o 
   1   5   1      198.61      238.05     10.07 o 
   2   5   1      102.31      119.76      3.93 o 
   3   5   1       25.16       27.89      1.09 o 
   4   5   1      225.60      237.75      4.87 o 
   5   5   1      101.51       98.60      3.36 o 
   6   5   1      218.69      232.85      5.81 o 
   7   5   1       56.73       58.27      2.53 o 
   8   5   1        5.20        5.83      0.51 o 
   9   5   1        9.53        9.73      1.03 o 
  -8   6   1        9.87        7.93      0.54 o 
  -7   6   1       40.72       36.97      1.44 o 
  -6   6   1        0.35        0.12      0.21 o 
  -5   6   1      347.52      391.58     11.93 o 
  -4   6   1      103.90      112.54      3.50 o 
  -3   6   1      196.95      195.63      4.60 o 
  -2   6   1       24.41       25.47      1.15 o 
  -1   6   1      103.52      112.85      3.97 o 
   0   6   1      350.22      435.55     13.59 o 
   1   6   1      215.68      240.45      8.39 o 
   2   6   1       69.50       68.82      2.18 o 
   3   6   1       42.60       42.53      1.24 o 
   4   6   1      162.06      177.59      5.64 o 
   5   6   1       47.83       49.91      1.76 o 
   6   6   1      196.92      213.43      8.10 o 
   7   6   1        2.46        2.28      1.42 o 
   8   6   1       20.01       18.65      0.78 o 
  -8   7   1        1.77        1.87      0.35 o 
  -7   7   1        6.96        7.04      0.58 o 
  -6   7   1      164.83      173.08      5.16 o 
  -5   7   1        0.10        0.23      0.18 o 
  -4   7   1       73.47       78.57      1.95 o 
  -3   7   1      558.35      767.06     22.53 o 
  -2   7   1       22.17       22.21      1.01 o 
  -1   7   1       81.06       77.17      2.11 o 
   0   7   1       18.63       18.26      0.84 o 
   1   7   1       16.21       16.20      0.74 o 
   2   7   1       73.20       69.94      2.18 o 
   3   7   1       47.12       49.35      1.51 o 
   4   7   1      345.36      420.73      9.24 o 
   5   7   1       72.89       76.41      1.85 o 
   6   7   1        1.01        0.90      0.65 o 
   7   7   1       95.05       89.70      4.65 o 
   8   7   1        4.39        4.26      0.48 o 
  -7   8   1        1.72        1.39      0.35 o 
  -6   8   1        6.42        6.34      0.64 o 
  -5   8   1       25.52       24.29      1.47 o 
  -4   8   1       33.27       33.03      1.31 o 
  -3   8   1        7.39        9.76      0.73 o 
  -2   8   1       40.90       42.20      1.37 o 
  -1   8   1      325.68      355.45      7.64 o 
   0   8   1        3.83        4.39      0.47 o 
   1   8   1       14.48       15.46      1.01 o 
   2   8   1      283.08      310.64      5.48 o 
   3   8   1       44.93       49.59      1.94 o 
   4   8   1        2.76        4.08      0.63 o 
   5   8   1       19.95       19.36      1.18 o 
   6   8   1       11.72       11.08      1.01 o 
   7   8   1        3.11        3.26      0.37 o 
  -6   9   1       22.31       22.44      1.60 o 
  -5   9   1        4.59        3.78      0.60 o 
  -4   9   1        1.24        1.74      1.26 o 
  -3   9   1        7.95        9.22      0.71 o 
  -2   9   1       59.56       50.12      1.54 o 
  -1   9   1        0.99        0.99      0.77 o 
   0   9   1       49.21       37.07      1.49 o 
   2   9   1        1.51        1.69      1.61 o 
   3   9   1       47.09       38.37      1.48 o 
   4   9   1        2.57        2.80      0.55 o 
   5   9   1        1.97        2.16      0.53 o 
   6   9   1        4.21        3.68      0.46 o 
  -5  10   1        0.02        0.01      0.16 o 
  -4  10   1       40.59       51.88      2.87 o 
  -3  10   1       33.76       35.11      1.68 o 
  -2  10   1       29.25       25.77      2.01 o 
   0  10   1        0.18        0.02      0.14 o 
   1  10   1        0.01        0.10      0.15 o 
   2  10   1        1.37        0.67      1.03 o 
   3  10   1       19.66       16.40      1.35 o 
   4  10   1       26.93       27.16      2.22 o 
   1  11   1       13.56       12.61      1.58 o 
   2  11   1       33.49       29.64      2.26 o 
 -10   0   2        0.43        0.22      0.21 o 
  -9   0   2       80.09       85.88      2.94 o 
  -8   0   2       27.40       25.16      1.56 o 
  -7   0   2       75.32       83.49      2.45 o 
  -6   0   2       32.53       30.56      1.43 o 
  -5   0   2       38.08       24.19      1.94 o 
  -4   0   2       47.29       40.48      2.00 o 
  -3   0   2       76.70       79.12      5.52 o 
  -2   0   2      423.52      482.77     22.25 o 
  -1   0   2     3648.35     2450.32    175.45 o 
   0   0   2      780.87      440.31     27.42 o 
   1   0   2    25661.08    24575.66    767.29 o 
   2   0   2        3.86        3.94      0.50 o 
   3   0   2      477.97      759.02     19.62 o 
   4   0   2      201.06      203.70      6.26 o 
   5   0   2       36.64       25.76      1.95 o 
   6   0   2        3.46        3.94      0.65 o 
   7   0   2        6.00        6.20      0.82 o 
   8   0   2        6.89        6.70      0.74 o 
   9   0   2       26.04       26.93      1.41 o 
 -10   1   2        2.79        2.94      0.29 o 
  -9   1   2        0.40        0.70      0.22 o 
  -8   1   2      218.89      263.14      5.06 o 
  -7   1   2        0.01        0.14      0.16 o 
  -6   1   2      209.93      194.77      5.21 o 
  -5   1   2      180.01      181.15      4.57 o 
  -4   1   2     1051.33     1184.76    118.52 o 
  -3   1   2      287.60      313.15     12.30 o 
  -2   1   2      486.36      523.31     47.68 o 
  -1   1   2     1279.77      791.00     76.82 o 
   0   1   2      885.78      552.83     39.98 o 
   1   1   2       11.65       10.97      0.50 o 
   2   1   2      271.18      332.13      6.74 o 
   3   1   2      164.14      183.69      6.56 o 
   4   1   2      363.37      446.01      7.24 o 
   5   1   2        1.61        3.28      0.78 o 
   6   1   2      250.32      274.99      7.36 o 
   7   1   2       16.25       17.96      0.90 o 
   8   1   2       58.17       63.93      1.55 o 
   9   1   2        0.09        0.07      0.13 o 
 -10   2   2        2.03        1.49      0.25 o 
  -9   2   2       31.49       30.22      1.05 o 
  -8   2   2       74.09       79.80      1.98 o 
  -7   2   2      260.31      283.38      5.53 o 
  -6   2   2      133.24      129.73      2.83 o 
  -5   2   2       31.55       35.71      1.12 o 
  -4   2   2      185.09      197.13      4.07 o 
  -3   2   2      838.88      895.58     87.00 o 
  -2   2   2      209.12      250.56      8.25 o 
  -1   2   2      357.43      400.17      9.01 o 
   0   2   2       32.74       25.88      0.87 o 
   1   2   2      527.08      577.45     25.63 o 
   2   2   2      133.48      136.42      3.44 o 
   3   2   2       34.35       30.40      1.50 o 
   4   2   2       17.00       16.60      0.99 o 
   5   2   2      203.60      201.00      4.61 o 
   6   2   2       28.30       29.01      0.93 o 
   7   2   2        3.14        3.42      0.80 o 
   8   2   2       15.88       16.83      0.65 o 
   9   2   2       95.34       99.33      3.41 o 
  -9   3   2       45.14       41.03      1.44 o 
  -8   3   2        0.04        0.21      0.15 o 
  -7   3   2       63.70       59.35      1.66 o 
  -6   3   2       94.02       87.64      2.42 o 
  -5   3   2      161.21      163.19      4.09 o 
  -4   3   2      138.60      144.80      3.08 o 
  -3   3   2       68.79       63.26      2.00 o 
  -2   3   2     1207.48      903.51     62.67 o 
  -1   3   2       51.78       51.96      1.32 o 
   0   3   2       32.69       36.63      1.07 o 
   1   3   2        5.09        4.66      0.53 o 
   2   3   2       49.62       53.41      1.87 o 
   3   3   2       69.14       69.61      2.28 o 
   4   3   2      368.65      431.10     11.84 o 
   5   3   2        2.17        1.23      0.38 o 
   6   3   2       28.18       28.99      1.00 o 
   7   3   2       53.83       57.07      1.67 o 
   8   3   2       42.85       44.24      1.20 o 
   9   3   2       10.85       10.30      0.69 o 
  -9   4   2       28.21       26.32      1.17 o 
  -8   4   2        0.02        0.04      0.13 o 
  -7   4   2       27.12       29.06      0.93 o 
  -6   4   2        0.29        0.25      0.14 o 
  -5   4   2       12.22       12.29      0.70 o 
  -4   4   2        0.19        0.18      0.13 o 
  -3   4   2        3.82        2.29      0.64 o 
  -2   4   2       45.50       48.74      1.68 o 
  -1   4   2       14.61       19.17      1.21 o 
   0   4   2      159.24      179.92      4.56 o 
   1   4   2       67.80       76.53      2.46 o 
   2   4   2      249.39      294.23      5.80 o 
   3   4   2        7.20        5.08      0.45 o 
   4   4   2       72.99       72.35      1.76 o 
   5   4   2        0.38        0.41      0.18 o 
   6   4   2       15.40       15.41      0.86 o 
   7   4   2        3.98        5.36      1.14 o 
   8   4   2       12.96       13.18      0.76 o 
   9   4   2        4.45        4.33      0.64 o 
  -9   5   2       28.44       31.64      1.50 o 
  -8   5   2       45.70       45.42      1.37 o 
  -7   5   2        0.00        0.15      0.16 o 
  -6   5   2       14.53       11.89      0.80 o 
  -5   5   2        9.42        7.15      0.82 o 
  -4   5   2       71.74       73.12      2.21 o 
  -3   5   2       66.24       57.33      1.86 o 
  -2   5   2       81.12       74.55      2.79 o 
  -1   5   2       59.77       55.88      2.57 o 
   0   5   2      710.17      997.63     27.03 o 
   1   5   2        7.94        7.77      0.77 o 
   2   5   2      451.18      518.69     14.12 o 
   3   5   2        4.57        4.08      0.55 o 
   4   5   2       16.93       16.08      0.85 o 
   5   5   2       50.59       48.02      1.26 o 
   6   5   2       34.44       36.02      1.04 o 
   7   5   2        5.52        6.02      0.86 o 
   8   5   2       15.48       15.55      0.87 o 
  -8   6   2        1.37        1.78      0.41 o 
  -7   6   2       48.64       44.47      1.66 o 
  -6   6   2      200.60      242.72      5.05 o 
  -5   6   2       20.11       25.73      1.31 o 
  -4   6   2      179.42      181.41      5.94 o 
  -3   6   2       93.14       88.54      2.26 o 
  -2   6   2        2.41        2.50      0.44 o 
  -1   6   2       71.63       63.77      2.09 o 
   0   6   2       38.46       38.50      2.52 o 
   1   6   2        0.59        1.00      0.23 o 
   2   6   2        4.21        4.00      0.43 o 
   3   6   2       11.45       10.09      0.58 o 
   4   6   2        0.19        0.23      0.15 o 
   5   6   2       66.02       63.75      1.50 o 
   6   6   2       73.44       71.54      2.25 o 
   7   6   2        8.56        8.64      1.00 o 
   8   6   2       54.83       55.17      1.91 o 
  -8   7   2        3.95        3.26      0.44 o 
  -7   7   2        0.30        0.12      0.17 o 
  -6   7   2        5.20        5.28      0.69 o 
  -5   7   2       29.55       28.20      1.30 o 
  -4   7   2       27.68       29.33      1.46 o 
  -3   7   2       79.57       79.40      1.55 o 
  -2   7   2       58.88       59.32      2.17 o 
  -1   7   2      376.22      452.49     16.28 o 
   0   7   2      129.36      123.78      3.66 o 
   1   7   2        0.99        0.81      0.23 o 
   2   7   2      113.49      113.70      3.80 o 
   3   7   2      165.30      178.81      3.07 o 
   4   7   2       16.68       17.64      0.79 o 
   5   7   2       19.24       18.56      0.87 o 
   6   7   2        2.07        2.09      1.60 o 
   7   7   2        9.89        9.19      0.55 o 
  -7   8   2        9.27        9.51      0.63 o 
  -6   8   2        7.17        7.05      0.55 o 
  -5   8   2        5.57        4.62      0.52 o 
  -4   8   2        0.43        0.78      0.42 o 
  -3   8   2      210.34      231.32      6.30 o 
  -2   8   2       15.24       16.60      0.74 o 
  -1   8   2      272.10      309.27     27.99 o 
   0   8   2       12.08       11.69      0.65 o 
   1   8   2       69.79       69.44      2.19 o 
   2   8   2       64.01       64.35      2.65 o 
   3   8   2      219.36      239.61      3.84 o 
   4   8   2       16.15       15.82      0.83 o 
   5   8   2      105.79      117.85      2.74 o 
   6   8   2        1.31        1.14      1.20 o 
  -6   9   2       28.75       29.57      1.49 o 
  -5   9   2       26.41       27.93      2.83 o 
  -4   9   2       37.70       45.79      2.36 o 
  -3   9   2       66.29       71.26      3.50 o 
  -2   9   2        0.39        0.42      0.26 o 
  -1   9   2        4.94        3.73      0.49 o 
   0   9   2        5.77        5.30      0.92 o 
   1   9   2        0.05        0.08      0.17 o 
   2   9   2        3.65        2.93      0.43 o 
   3   9   2        0.82        0.44      0.34 o 
   4   9   2        1.31        0.90      0.75 o 
   5   9   2       18.13       14.59      0.86 o 
  -5  10   2        3.65        4.72      0.50 o 
  -4  10   2        0.01        0.05      0.14 o 
  -3  10   2       12.50       16.47      1.29 o 
  -2  10   2        0.18        0.19      0.22 o 
  -1  10   2        5.25        5.76      0.85 o 
   0  10   2        6.62        6.00      1.39 o 
   1  10   2       24.79       25.12      1.82 o 
   2  10   2       10.73       10.49      1.06 o 
   3  10   2        4.29        4.99      0.77 o 
   4  10   2        0.88        0.83      0.31 o 
   0  11   2        0.00        0.00      0.10 o 
   1  11   2        0.13        0.05      0.13 o 
   2  11   2        0.04        0.08      0.27 o 
 -10   1   3       12.03       14.93      1.25 o 
  -9   1   3        2.31        1.80      0.45 o 
  -8   1   3       16.10       15.43      0.87 o 
  -7   1   3      130.98      143.40      3.30 o 
  -6   1   3       59.29       55.72      1.63 o 
  -5   1   3        2.46        2.75      0.58 o 
  -4   1   3       75.73       89.53      2.58 o 
  -3   1   3      130.45      155.48      3.28 o 
  -2   1   3        0.01        0.19      0.31 o 
  -1   1   3       28.74       25.74      1.15 o 
   0   1   3     1261.16      965.80     62.18 o 
   1   1   3      513.50      780.06     14.12 o 
   2   1   3      475.95      684.09     12.52 o 
   3   1   3      473.25      597.36     12.37 o 
   4   1   3        1.24        1.28      0.40 o 
   5   1   3        0.00        0.16      0.19 o 
   6   1   3       47.88       49.07      1.51 o 
   7   1   3        8.82        7.72      0.69 o 
   8   1   3        1.22        1.02      0.29 o 
   9   1   3       12.40       14.39      1.45 o 
  -9   2   3        2.48        2.56      0.62 o 
  -8   2   3        6.15        7.85      0.80 o 
  -7   2   3      211.86      217.99      8.04 o 
  -6   2   3      444.76      503.12     17.49 o 
  -5   2   3       21.92       16.80      0.74 o 
  -4   2   3       80.63       83.54      2.80 o 
  -3   2   3       18.40       21.22      1.19 o 
  -2   2   3      154.41      155.64      7.27 o 
  -1   2   3      323.94      340.16      6.58 o 
   0   2   3      182.54      197.66      3.63 o 
   1   2   3       54.14       50.50      1.62 o 
   2   2   3        1.58        1.19      0.53 o 
   3   2   3       29.00       27.09      1.30 o 
   4   2   3       37.29       30.72      1.13 o 
   5   2   3        7.11        6.01      0.73 o 
   6   2   3       11.66       10.02      0.65 o 
   7   2   3       62.01       68.51      2.19 o 
   8   2   3        0.95        0.85      0.27 o 
   9   2   3       93.35       97.29      4.85 o 
  -9   3   3        4.31        3.74      0.37 o 
  -8   3   3       34.77       29.38      1.29 o 
  -7   3   3       99.53       95.04      2.18 o 
  -6   3   3       71.42       66.31      1.42 o 
  -5   3   3       22.13       15.72      0.69 o 
  -4   3   3        0.87        1.05      0.19 o 
  -3   3   3      465.29      637.26      9.48 o 
  -2   3   3       10.29       10.24      0.91 o 
  -1   3   3      431.43      553.00      8.03 o 
   0   3   3      281.80      326.11     10.91 o 
   1   3   3       89.25       92.87      2.51 o 
   2   3   3       21.39       22.22      1.26 o 
   3   3   3      216.72      233.30      6.38 o 
   4   3   3      132.35      120.98      2.60 o 
   5   3   3       13.23       11.87      0.61 o 
   6   3   3       41.65       41.80      1.38 o 
   7   3   3        4.56        4.24      0.49 o 
   8   3   3        6.60        7.05      0.53 o 
  -9   4   3        4.56        5.39      0.67 o 
  -8   4   3       54.23       50.45      1.70 o 
  -7   4   3        0.18        0.35      0.17 o 
  -6   4   3       23.91       22.57      0.85 o 
  -5   4   3        4.57        5.20      0.44 o 
  -4   4   3       38.49       34.85      1.17 o 
  -3   4   3       43.96       44.19      1.56 o 
  -2   4   3      123.54      127.97      4.69 o 
  -1   4   3        0.01        0.09      0.23 o 
   0   4   3        7.68        6.47      0.90 o 
   1   4   3      888.85     1334.48     37.05 o 
   2   4   3      544.68      685.83     18.43 o 
   3   4   3        0.49        0.88      0.26 o 
   4   4   3        8.43        5.67      0.48 o 
   5   4   3       19.72       18.18      0.76 o 
   6   4   3        6.96        6.73      0.57 o 
   7   4   3        0.45        0.36      0.20 o 
   8   4   3        3.07        2.74      0.33 o 
  -9   5   3        2.01        2.81      0.42 o 
  -8   5   3        2.29        1.35      0.41 o 
  -7   5   3       39.98       38.99      1.64 o 
  -6   5   3       21.56       19.38      1.07 o 
  -5   5   3      134.67      131.13      2.85 o 
  -4   5   3      414.85      461.36     12.20 o 
  -3   5   3      101.35      101.88      2.36 o 
  -2   5   3      237.54      249.54      7.20 o 
  -1   5   3      110.49      112.51      4.55 o 
   0   5   3       18.80       17.61      0.83 o 
   1   5   3      139.50      140.74      4.27 o 
   2   5   3       58.35       55.06      1.60 o 
   3   5   3       53.01       51.88      1.68 o 
   4   5   3        1.53        2.09      0.67 o 
   5   5   3       97.74      102.38      2.16 o 
   6   5   3       36.10       33.67      1.29 o 
   7   5   3       96.49      110.32      3.17 o 
   8   5   3       26.00       27.78      0.93 o 
  -8   6   3        0.02        0.03      0.08 o 
  -7   6   3        9.74        8.68      0.70 o 
  -6   6   3       60.84       57.73      2.06 o 
  -5   6   3        1.54        2.84      1.19 o 
  -4   6   3      382.74      453.18      6.57 o 
  -3   6   3      129.44      135.54      4.18 o 
  -2   6   3      162.46      179.29      4.54 o 
  -1   6   3       15.20       16.35      0.65 o 
   0   6   3       34.25       34.36      1.07 o 
   1   6   3      165.00      168.60      3.88 o 
   2   6   3       42.80       42.63      1.62 o 
   3   6   3       12.97       11.35      0.62 o 
   4   6   3       26.36       24.12      1.03 o 
   5   6   3       85.73       91.51      2.11 o 
   6   6   3       12.20       11.39      0.80 o 
   7   6   3       81.90       93.08      3.92 o 
  -7   7   3        1.42        1.77      0.31 o 
  -6   7   3        6.98        7.19      0.64 o 
  -5   7   3      196.26      204.36      6.83 o 
  -4   7   3        2.97        3.42      0.61 o 
  -3   7   3       51.29       53.17      1.56 o 
  -2   7   3      473.89      587.63     18.77 o 
  -1   7   3        7.35        7.39      0.57 o 
   0   7   3       44.37       47.36      1.51 o 
   1   7   3        7.21        7.07      0.54 o 
   2   7   3        5.11        5.24      0.63 o 
   3   7   3       39.87       41.75      1.74 o 
   4   7   3       46.15       49.44      1.42 o 
   5   7   3      137.39      155.05      3.43 o 
   6   7   3       41.41       42.53      2.08 o 
   7   7   3        1.73        1.50      0.32 o 
  -7   8   3       36.74       34.27      1.35 o 
  -6   8   3        0.08        0.06      0.18 o 
  -5   8   3        6.05        6.19      0.66 o 
  -4   8   3       25.62       26.35      1.18 o 
  -3   8   3       38.09       39.37      1.70 o 
  -2   8   3       14.15       16.01      1.03 o 
  -1   8   3       21.70       23.29      1.21 o 
   0   8   3      217.70      243.07      6.98 o 
   1   8   3        0.27        0.70      0.31 o 
   2   8   3       19.37       20.24      1.01 o 
   3   8   3      140.08      152.04      3.99 o 
   4   8   3       28.61       28.02      1.12 o 
   5   8   3        0.39        0.39      0.29 o 
   6   8   3        8.66        7.65      0.83 o 
  -6   9   3        0.23        0.83      0.31 o 
  -5   9   3       21.82       17.50      3.82 o 
  -4   9   3        2.65        1.94      0.63 o 
  -3   9   3        0.00        0.06      0.22 o 
  -2   9   3        9.35       10.57      0.88 o 
  -1   9   3       55.80       48.01      2.00 o 
   0   9   3        0.10        0.06      0.10 o 
   1   9   3       31.31       27.74      1.39 o 
   2   9   3       49.53       45.16      1.92 o 
   3   9   3        0.51        0.41      0.27 o 
   4   9   3       25.63       23.91      1.33 o 
  -5  10   3       96.03      109.28     11.85 o 
  -4  10   3        0.31        0.07      0.22 o 
  -3  10   3       34.93       43.42      2.42 o 
  -2  10   3       31.01       27.88      1.48 o 
  -1  10   3       24.06       20.06      1.09 o 
   0  10   3        0.03        0.08      0.20 o 
   1  10   3        1.06        0.45      0.57 o 
   2  10   3        0.11        0.19      0.22 o 
   3  10   3        1.61        1.19      0.27 o 
   4  10   3        8.67        7.31      0.65 o 
   0  11   3       43.27       37.89      1.97 o 
   1  11   3        5.98        5.87      0.61 o 
  -9   0   4        0.42        0.31      0.37 o 
  -8   0   4      108.60      110.60      3.99 o 
  -7   0   4       31.80       26.78      1.86 o 
  -6   0   4       55.66       56.84      1.81 o 
  -5   0   4       29.15       26.40      1.22 o 
  -4   0   4       71.16       58.90      3.51 o 
  -3   0   4       29.78       29.84      2.24 o 
  -2   0   4       58.70       54.75      2.75 o 
  -1   0   4      105.36       81.17      3.33 o 
   0   0   4      989.87     1542.75     35.06 o 
   1   0   4      349.92      446.40     12.02 o 
   2   0   4     4892.60     3566.66    217.76 o 
   3   0   4        4.16        2.38      0.54 o 
   4   0   4      102.10      123.02      4.82 o 
   5   0   4       53.04       51.75      2.46 o 
   6   0   4        0.93        0.43      0.60 o 
   7   0   4        0.12        0.14      0.24 o 
   8   0   4        7.35        6.26      1.20 o 
  -9   1   4        9.19       10.06      0.61 o 
  -8   1   4        0.29        0.26      0.18 o 
  -7   1   4      284.47      322.39      7.75 o 
  -6   1   4        0.16        0.21      0.15 o 
  -5   1   4      168.64      171.38      4.54 o 
  -4   1   4      133.38      136.66      4.37 o 
  -3   1   4      745.29      983.13     29.78 o 
  -2   1   4      112.14      130.80      3.23 o 
  -1   1   4      102.22       95.54      2.50 o 
   0   1   4      330.12      392.21      5.90 o 
   1   1   4      379.73      488.17      7.38 o 
   2   1   4        6.93        5.89      0.59 o 
   3   1   4       46.29       40.16      1.44 o 
   4   1   4       23.24       23.55      1.10 o 
   5   1   4      106.27      108.08      3.04 o 
   6   1   4        0.50        0.50      0.27 o 
   7   1   4       57.98       68.92      2.76 o 
   8   1   4        6.83        5.50      0.41 o 
  -9   2   4        3.54        3.70      0.43 o 
  -8   2   4       34.01       32.35      1.45 o 
  -7   2   4      103.28      119.49      3.21 o 
  -6   2   4      212.03      212.45      4.01 o 
  -5   2   4      142.60      140.85      3.76 o 
  -4   2   4       58.44       64.65      2.04 o 
  -3   2   4      102.04      104.84      3.64 o 
  -2   2   4      457.68      570.63      8.54 o 
  -1   2   4       63.57       62.35      2.00 o 
   0   2   4      109.23       99.49      2.47 o 
   1   2   4        5.84        6.01      0.80 o 
   2   2   4       94.33       97.67      2.65 o 
   3   2   4       38.82       33.65      0.99 o 
   4   2   4        0.53        0.67      0.25 o 
   5   2   4        5.15        4.00      1.03 o 
   6   2   4       43.27       41.63      2.05 o 
   7   2   4        9.58        9.20      0.71 o 
   8   2   4        4.05        5.04      0.40 o 
  -9   3   4       11.85       13.61      0.65 o 
  -8   3   4       61.98       61.88      2.02 o 
  -7   3   4        4.33        4.83      0.78 o 
  -6   3   4       73.44       65.89      2.10 o 
  -5   3   4       93.24       89.88      2.77 o 
  -4   3   4      101.39       97.18      2.01 o 
  -3   3   4      100.25       98.83      2.74 o 
  -2   3   4       65.95       57.36      1.96 o 
  -1   3   4      415.06      493.95     13.48 o 
   0   3   4        9.87        8.11      0.60 o 
   1   3   4       49.57       48.40      1.39 o 
   2   3   4        1.58        0.80      0.23 o 
   3   3   4       24.10       21.23      0.82 o 
   4   3   4       30.11       26.71      0.94 o 
   5   3   4      102.99      112.85      3.12 o 
   6   3   4        0.46        0.52      0.28 o 
   7   3   4        8.18        8.12      0.67 o 
   8   3   4       23.25       24.19      0.89 o 
  -9   4   4        2.00        1.13      0.43 o 
  -8   4   4       36.15       34.16      1.24 o 
  -7   4   4        0.69        0.34      0.22 o 
  -6   4   4       26.45       26.66      0.93 o 
  -5   4   4        0.53        1.07      0.25 o 
  -4   4   4       10.43        9.30      0.58 o 
  -3   4   4        0.02        0.06      0.12 o 
  -2   4   4        0.13        0.17      0.09 o 
  -1   4   4       25.29       24.61      0.92 o 
   0   4   4       12.47       10.77      0.53 o 
   1   4   4       42.00       43.10      1.51 o 
   2   4   4       26.92       26.31      0.97 o 
   3   4   4       98.91      101.44      3.19 o 
   4   4   4        0.00        0.06      0.22 o 
   5   4   4       31.73       33.57      1.33 o 
   6   4   4        0.96        0.75      0.40 o 
   7   4   4       12.89       14.36      0.86 o 
  -8   5   4       40.07       52.55      3.16 o 
  -7   5   4       39.19       37.44      1.26 o 
  -6   5   4        0.00        0.20      0.15 o 
  -5   5   4        6.26        5.13      0.53 o 
  -4   5   4        3.57        2.65      0.62 o 
  -3   5   4       46.98       50.24      2.00 o 
  -2   5   4       15.23       13.79      0.73 o 
  -1   5   4       51.28       48.65      1.28 o 
   0   5   4       51.96       45.80      1.22 o 
   1   5   4      271.07      300.56      8.36 o 
   2   5   4        9.01        8.21      0.69 o 
   3   5   4      144.02      146.01      2.47 o 
   4   5   4        0.06        0.11      0.11 o 
   5   5   4        6.32        6.39      0.63 o 
   6   5   4       28.96       29.29      1.00 o 
   7   5   4       16.60       16.97      0.99 o 
  -8   6   4        2.33        2.76      0.43 o 
  -7   6   4        0.53        0.61      0.68 o 
  -6   6   4       61.37       58.60      1.96 o 
  -5   6   4      208.52      255.54      5.02 o 
  -4   6   4        8.23       10.50      0.73 o 
  -3   6   4      162.89      176.44      3.25 o 
  -2   6   4       32.68       31.63      1.18 o 
  -1   6   4        0.19        0.36      0.19 o 
   0   6   4       64.72       66.37      2.85 o 
   1   6   4       42.31       41.46      1.31 o 
   2   6   4        0.44        1.09      0.57 o 
   3   6   4        0.85        1.32      0.42 o 
   4   6   4        1.82        2.04      0.58 o 
   5   6   4        0.00        0.12      0.11 o 
   6   6   4       27.58       26.63      1.25 o 
   7   6   4       25.69       24.35      1.57 o 
  -7   7   4        3.51        3.07      0.41 o 
  -6   7   4        0.09       -0.02      0.20 o 
  -5   7   4       14.57       14.57      0.85 o 
  -4   7   4       31.97       31.28      1.30 o 
  -3   7   4       39.15       42.70      1.31 o 
  -2   7   4       86.44       92.72      2.77 o 
  -1   7   4       35.70       37.95      1.62 o 
   0   7   4      250.18      292.91     12.44 o 
   1   7   4       73.32       78.21      2.57 o 
   2   7   4        2.72        2.78      0.92 o 
   3   7   4       48.42       49.64      2.15 o 
   4   7   4       53.48       54.90      2.04 o 
   5   7   4        5.77        5.11      0.40 o 
   6   7   4        6.36        5.74      0.79 o 
  -6   8   4       12.64       13.39      0.63 o 
  -5   8   4        7.72        8.04      0.53 o 
  -4   8   4        4.86        4.85      0.55 o 
  -3   8   4        1.33        1.83      0.96 o 
  -2   8   4      135.80      149.52      6.29 o 
  -1   8   4        0.68        0.97      0.38 o 
   0   8   4      155.20      172.29     17.12 o 
   1   8   4        0.00        0.06      0.23 o 
   2   8   4       45.91       44.91      1.82 o 
   3   8   4       49.65       51.34      1.81 o 
   4   8   4      115.09      123.14      4.02 o 
   5   8   4        9.71        9.71      0.75 o 
  -5   9   4       23.08       21.22      1.13 o 
  -4   9   4       14.63       15.24      0.91 o 
  -3   9   4       40.30       45.58      1.69 o 
  -2   9   4       65.48       68.50      2.87 o 
  -1   9   4        0.07        0.09      0.13 o 
   0   9   4        6.84        6.29      0.76 o 
   1   9   4        3.13        3.19      0.54 o 
   2   9   4        0.21        0.26      0.24 o 
   3   9   4        0.85        0.63      0.59 o 
   4   9   4        0.01        0.01      0.09 o 
  -3  10   4        0.07        0.10      0.40 o 
  -2  10   4        9.34       11.68      0.88 o 
  -1  10   4        0.01       -0.02      0.22 o 
   0  10   4        3.15        3.51      0.67 o 
   1  10   4        2.51        2.64      0.57 o 
   2  10   4       13.64       12.73      1.00 o 
   3  10   4        7.13        6.55      0.66 o 
  -9   1   5       13.67       17.04      1.07 o 
  -8   1   5        6.80        5.34      0.50 o 
  -7   1   5       15.11       13.01      0.89 o 
  -6   1   5      141.50      154.30      6.77 o 
  -5   1   5       56.30       51.69      1.56 o 
  -4   1   5        2.82        2.72      0.45 o 
  -3   1   5       36.84       35.76      1.16 o 
  -2   1   5       59.28       54.89      1.90 o 
  -1   1   5        3.68        4.31      0.43 o 
   0   1   5        5.10        3.74      0.39 o 
   1   1   5      356.61      431.92      9.27 o 
   2   1   5      119.23      121.55      2.30 o 
   3   1   5      128.39      141.84      4.30 o 
   4   1   5      110.50      112.37      2.42 o 
   5   1   5        2.00        2.12      1.33 o 
   6   1   5        0.36        0.39      0.30 o 
   7   1   5       17.91       21.24      1.36 o 
  -9   2   5        0.67        0.67      0.27 o 
  -8   2   5        2.76        2.71      0.47 o 
  -7   2   5        8.21        9.90      0.81 o 
  -6   2   5      194.83      206.88      4.44 o 
  -5   2   5      354.23      405.83      6.31 o 
  -4   2   5       19.31       15.66      0.85 o 
  -3   2   5       75.86       73.59      1.73 o 
  -2   2   5        3.43        3.08      0.38 o 
  -1   2   5       18.29       13.22      0.64 o 
   0   2   5       86.40       72.11      2.21 o 
   1   2   5       80.33       83.83      1.81 o 
   2   2   5       17.19       15.00      0.65 o 
   3   2   5        0.02        0.05      0.12 o 
   4   2   5        2.37        2.28      0.79 o 
   5   2   5        7.23        7.44      0.88 o 
   6   2   5        0.49        0.44      0.32 o 
   7   2   5        2.43        2.48      0.42 o 
  -8   3   5        7.86        7.24      0.58 o 
  -7   3   5       34.01       30.22      1.31 o 
  -6   3   5       90.30       87.64      2.25 o 
  -5   3   5       40.89       39.32      1.33 o 
  -4   3   5        4.29        3.34      0.39 o 
  -3   3   5        1.38        1.08      0.22 o 
  -2   3   5      258.96      267.09      4.98 o 
  -1   3   5        8.30        9.26      0.48 o 
   0   3   5      122.10      124.65      2.47 o 
   1   3   5       88.84       90.86      1.94 o 
   2   3   5       34.31       34.00      1.30 o 
   3   3   5        2.08        2.71      0.57 o 
   4   3   5       59.60       63.35      2.35 o 
   5   3   5       37.36       35.76      1.27 o 
   6   3   5        7.38        7.42      0.78 o 
   7   3   5        8.08        8.21      0.56 o 
  -8   4   5        5.87        6.07      0.52 o 
  -7   4   5       62.02       58.07      1.67 o 
  -6   4   5        0.30        0.35      0.19 o 
  -5   4   5       17.87       16.27      0.74 o 
  -4   4   5        1.68        1.40      0.38 o 
  -3   4   5       25.35       24.23      1.07 o 
  -2   4   5       19.80       20.42      0.78 o 
  -1   4   5       36.16       35.84      1.25 o 
   0   4   5        0.70        0.62      0.20 o 
   1   4   5        1.78        0.97      0.27 o 
   2   4   5      259.79      264.01      5.81 o 
   3   4   5      138.96      148.11      4.26 o 
   4   4   5        0.08        0.33      0.18 o 
   5   4   5        0.84        0.88      0.41 o 
   6   4   5        2.24        1.59      1.26 o 
   7   4   5        0.81        0.80      0.37 o 
  -8   5   5        0.77        1.00      0.39 o 
  -7   5   5        3.54        3.37      0.82 o 
  -6   5   5       32.58       30.66      1.13 o 
  -5   5   5       17.56       17.81      0.82 o 
  -4   5   5       71.62       75.10      2.45 o 
  -3   5   5      244.28      260.27      4.50 o 
  -2   5   5       51.66       48.75      1.18 o 
  -1   5   5       81.73       76.84      1.64 o 
   0   5   5       59.35       60.66      1.64 o 
   1   5   5        3.73        3.07      0.51 o 
   2   5   5       39.35       37.18      1.47 o 
   3   5   5        7.25        7.00      0.61 o 
   4   5   5       30.25       28.35      1.26 o 
   5   5   5        0.01        0.12      0.10 o 
   6   5   5       44.18       41.35      2.56 o 
  -7   6   5        0.08        0.14      0.20 o 
  -6   6   5        6.81        4.91      0.49 o 
  -5   6   5       63.81       59.04      1.81 o 
  -4   6   5        5.48        6.31      0.54 o 
  -3   6   5      263.32      310.69      6.31 o 
  -2   6   5       87.84       92.55      3.00 o 
  -1   6   5       88.11      104.20      3.44 o 
   0   6   5        3.52        4.36      0.55 o 
   1   6   5        5.77        5.70      0.69 o 
   2   6   5       64.37       66.44      2.05 o 
   3   6   5        6.58        7.15      0.56 o 
   4   6   5        3.12        2.87      0.68 o 
   5   6   5        7.04        7.27      0.57 o 
   6   6   5       31.52       28.54      1.73 o 
  -6   7   5        0.10        0.20      0.14 o 
  -5   7   5        3.24        3.69      0.41 o 
  -4   7   5      160.54      170.90      3.69 o 
  -3   7   5        7.46        6.43      0.56 o 
  -2   7   5       24.77       27.36      1.15 o 
  -1   7   5      253.11      315.76      7.09 o 
   0   7   5        1.85        1.86      0.40 o 
   1   7   5       20.83       23.03      1.19 o 
   2   7   5        0.76        0.92      0.48 o 
   3   7   5        0.06        0.11      0.17 o 
   4   7   5       18.47       18.43      0.93 o 
   5   7   5       29.05       28.65      1.35 o 
  -5   8   5        0.24        0.25      0.15 o 
  -4   8   5        2.75        2.80      0.48 o 
  -3   8   5       11.42       12.23      0.84 o 
  -2   8   5       26.30       25.47      1.45 o 
  -1   8   5       14.44       13.86      0.96 o 
   0   8   5        6.40        7.08      0.71 o 
   1   8   5       91.67       97.91      3.27 o 
   2   8   5        0.00        0.09      0.14 o 
   3   8   5       14.09       13.44      0.85 o 
   4   8   5       45.33       46.33      1.87 o 
  -4   9   5       11.74       10.40      0.85 o 
  -3   9   5        0.53        0.60      0.55 o 
  -2   9   5        1.06        0.78      0.26 o 
  -1   9   5        5.11        4.95      0.64 o 
   0   9   5       31.92       26.53      2.56 o 
   1   9   5        1.86        1.50      0.48 o 
   2   9   5       12.52       12.23      0.66 o 
   3   9   5       28.17       26.26      1.21 o 
  -1  10   5       19.67       14.56      1.09 o 
   0  10   5       12.94       12.03      1.00 o 
  -8   0   6        0.51        0.33      0.52 o 
  -7   0   6      100.39      106.92      5.96 o 
  -6   0   6       19.05       19.44      2.23 o 
  -5   0   6       22.45       23.27      1.45 o 
  -4   0   6       17.87       16.13      1.05 o 
  -3   0   6       50.77       49.43      1.82 o 
  -2   0   6       11.32       10.66      1.11 o 
  -1   0   6        8.13        7.56      0.75 o 
   0   0   6        3.31        1.78      0.48 o 
   1   0   6      345.02      407.44     15.47 o 
   2   0   6      154.41      165.97      4.17 o 
   3   0   6     1115.36     1489.65    171.20 o 
   4   0   6       11.46       11.22      1.38 o 
   5   0   6       49.48       48.13      5.17 o 
   6   0   6       16.36       20.58      2.34 o 
  -8   1   6       18.06       20.03      1.26 o 
  -7   1   6        0.02        0.19      0.41 o 
  -6   1   6      220.51      267.45      9.70 o 
  -5   1   6        0.71        0.74      0.36 o 
  -4   1   6       73.73       76.77      1.81 o 
  -3   1   6       65.76       68.63      1.58 o 
  -2   1   6      239.49      241.78      7.73 o 
  -1   1   6       58.71       62.99      1.88 o 
   0   1   6        1.97        1.44      0.30 o 
   1   1   6      109.98      110.32      2.00 o 
   2   1   6      105.23      111.33      2.13 o 
   3   1   6        5.66        4.90      0.63 o 
   4   1   6        3.27        3.11      1.03 o 
   5   1   6        3.89        4.14      0.62 o 
   6   1   6       28.45       32.28      2.49 o 
  -8   2   6        5.22        4.84      0.59 o 
  -7   2   6       24.17       21.52      1.14 o 
  -6   2   6       95.21       98.85      3.22 o 
  -5   2   6      100.56       98.39      2.69 o 
  -4   2   6       90.54       81.80      2.37 o 
  -3   2   6       44.35       43.85      1.02 o 
  -2   2   6       44.84       47.97      1.84 o 
  -1   2   6      147.93      160.52      4.52 o 
   0   2   6       26.73       24.16      1.10 o 
   1   2   6       21.85       19.74      0.77 o 
   2   2   6        0.02        0.04      0.13 o 
   3   2   6       13.35       15.85      0.99 o 
   4   2   6        9.45       10.31      0.80 o 
   5   2   6        0.09        0.14      0.25 o 
   6   2   6        1.70        0.64      0.76 o 
  -8   3   6        4.68        5.51      0.83 o 
  -7   3   6       59.61       54.31      1.97 o 
  -6   3   6        6.36        5.64      0.61 o 
  -5   3   6       61.76       57.28      2.14 o 
  -4   3   6       63.39       64.07      2.48 o 
  -3   3   6       29.03       27.92      0.91 o 
  -2   3   6       42.42       43.98      1.00 o 
  -1   3   6       29.19       27.97      0.89 o 
   0   3   6      111.10      118.24      2.66 o 
   1   3   6        1.61        1.26      0.30 o 
   2   3   6        9.69       11.51      0.73 o 
   3   3   6        1.02        0.84      0.36 o 
   4   3   6        3.56        3.14      0.53 o 
   5   3   6       14.67       13.50      0.84 o 
   6   3   6       25.30       25.61      1.42 o 
  -7   4   6       35.71       32.14      1.30 o 
  -6   4   6        0.99        0.73      0.33 o 
  -5   4   6       14.09       13.39      0.77 o 
  -4   4   6        0.67        0.96      0.36 o 
  -3   4   6        6.46        6.46      0.49 o 
  -2   4   6        0.02        0.03      0.13 o 
  -1   4   6        0.02        0.10      0.14 o 
   0   4   6        4.81        4.76      0.49 o 
   1   4   6        0.35        0.39      0.17 o 
   2   4   6        7.73        8.61      0.71 o 
   3   4   6       20.99       20.48      1.12 o 
   4   4   6       28.59       31.14      1.38 o 
   5   4   6        1.79        0.72      0.63 o 
   6   4   6       12.56       10.83      1.07 o 
  -7   5   6       35.96       42.52      2.26 o 
  -6   5   6       21.86       21.30      0.95 o 
  -5   5   6        0.04        0.12      0.17 o 
  -4   5   6        1.37        1.19      0.42 o 
  -3   5   6        0.42        0.52      0.28 o 
  -2   5   6       22.08       22.97      0.95 o 
  -1   5   6        2.09        2.27      0.41 o 
   0   5   6       27.26       26.32      0.97 o 
   1   5   6       20.12       19.73      0.84 o 
   2   5   6       89.00       89.57      3.05 o 
   3   5   6        6.07        6.22      0.63 o 
   4   5   6       40.74       39.90      1.43 o 
   5   5   6        1.56        0.69      0.63 o 
  -6   6   6        0.03        0.09      0.13 o 
  -5   6   6       52.33       48.34      1.51 o 
  -4   6   6      138.67      158.86      4.09 o 
  -3   6   6        0.44        0.69      0.38 o 
  -2   6   6       93.22       96.80      4.60 o 
  -1   6   6        3.85        3.64      0.72 o 
   0   6   6        1.44        1.51      0.44 o 
   1   6   6       40.81       44.95      1.87 o 
   2   6   6       23.58       23.65      1.18 o 
   3   6   6        0.46        0.63      0.44 o 
   4   6   6        0.15        0.17      0.20 o 
   5   6   6        0.22        0.24      0.28 o 
  -5   7   6        0.03        0.12      0.12 o 
  -4   7   6       22.97       22.30      1.42 o 
  -3   7   6       23.85       23.93      1.51 o 
  -2   7   6       36.21       38.00      1.80 o 
  -1   7   6       59.29       61.85      2.13 o 
   0   7   6       22.48       23.01      1.63 o 
   1   7   6      111.35      120.47      3.63 o 
   2   7   6       18.50       18.77      0.90 o 
   3   7   6        2.19        1.80      0.54 o 
   4   7   6       11.41       10.48      0.64 o 
  -4   8   6        4.88        5.03      0.58 o 
  -3   8   6        2.56        2.39      0.32 o 
  -2   8   6        1.05        1.06      0.45 o 
  -1   8   6       59.62       66.24      3.66 o 
   0   8   6        0.42        0.32      0.21 o 
   1   8   6       67.69       69.81      3.04 o 
   2   8   6        2.05        1.76      0.33 o 
   3   8   6       23.17       21.66      1.08 o 
  -2   9   6       29.85       33.40      2.06 o 
  -1   9   6       39.07       39.69      2.25 o 
   0   9   6        0.09        0.04      0.16 o 
  -7   1   7       11.16       10.15      0.94 o 
  -6   1   7       11.50       10.06      1.02 o 
  -5   1   7       97.83      103.66      3.24 o 
  -4   1   7       32.08       32.89      1.17 o 
  -3   1   7        2.49        2.83      0.43 o 
  -2   1   7       15.11       15.65      0.62 o 
  -1   1   7       16.05       16.66      0.82 o 
   0   1   7        4.87        4.81      0.58 o 
   1   1   7        1.15        1.33      0.41 o 
   2   1   7       93.94      100.40      4.07 o 
   3   1   7       27.21       27.97      1.28 o 
   4   1   7       40.34       37.33      2.93 o 
   5   1   7       29.49       27.41      1.69 o 
  -7   2   7        2.64        2.50      0.39 o 
  -6   2   7        7.09        7.53      0.62 o 
  -5   2   7      121.54      128.59      3.93 o 
  -4   2   7      174.97      198.42      3.84 o 
  -3   2   7       16.82       17.95      0.75 o 
  -2   2   7       28.69       32.47      1.09 o 
  -1   2   7        0.27        0.43      0.20 o 
   0   2   7        3.42        3.30      0.51 o 
   1   2   7       19.13       16.90      0.86 o 
   2   2   7       22.67       24.78      1.06 o 
   3   2   7        7.51        7.72      0.60 o 
   4   2   7        0.10        0.11      0.11 o 
   5   2   7        0.13        0.13      0.22 o 
  -7   3   7        9.90        9.11      0.64 o 
  -6   3   7       21.70       20.76      0.85 o 
  -5   3   7       53.37       53.35      1.44 o 
  -4   3   7       16.59       16.28      0.79 o 
  -3   3   7        0.16        0.24      0.17 o 
  -2   3   7        0.13        0.05      0.17 o 
  -1   3   7       89.85      101.14      1.83 o 
   0   3   7        2.73        2.88      0.44 o 
   1   3   7       29.67       30.48      1.03 o 
   2   3   7       15.87       16.01      0.83 o 
   3   3   7       10.29       10.31      0.74 o 
   4   3   7        0.00        0.05      0.17 o 
   5   3   7       18.26       16.54      1.06 o 
  -6   4   7       44.13       44.37      1.82 o 
  -5   4   7        0.09        0.11      0.12 o 
  -4   4   7        6.70        6.53      0.57 o 
  -3   4   7        0.10        0.04      0.18 o 
  -2   4   7       14.72       14.30      0.88 o 
  -1   4   7        3.26        3.65      0.59 o 
   0   4   7       11.13       10.62      0.60 o 
   1   4   7        3.42        2.42      0.62 o 
   2   4   7        0.05        0.10      0.13 o 
   3   4   7       75.48       73.45      2.35 o 
   4   4   7       32.85       33.31      1.86 o 
  -6   5   7        3.15        2.91      0.35 o 
  -5   5   7       16.82       16.62      0.91 o 
  -4   5   7        8.80       10.24      0.81 o 
  -3   5   7       35.91       34.98      1.43 o 
  -2   5   7       98.32       96.50      2.42 o 
  -1   5   7        4.67        4.64      0.58 o 
   0   5   7       21.84       19.29      0.75 o 
   1   5   7       36.78       37.71      1.32 o 
   2   5   7        1.84        1.30      0.71 o 
   3   5   7        9.82        9.26      0.62 o 
   4   5   7        0.06        0.19      0.23 o 
  -5   6   7        1.70        0.83      0.43 o 
  -4   6   7       48.67       47.93      2.23 o 
  -3   6   7        9.23        9.39      0.76 o 
  -2   6   7      130.44      116.83     20.88 o 
  -1   6   7       39.54       40.30      1.45 o 
   0   6   7       40.01       42.41      1.42 o 
   1   6   7        0.01        0.07      0.10 o 
   2   6   7        0.07        0.12      0.27 o 
   3   6   7       23.14       21.17      0.94 o 
  -4   7   7        0.47        0.60      0.27 o 
  -3   7   7       83.20       83.45      2.68 o 
  -2   7   7        7.88        6.80      0.62 o 
  -1   7   7        5.78        5.91      0.53 o 
   0   7   7      100.51      105.40      5.31 o 
   1   7   7        0.19        0.08      0.09 o 
   2   7   7        9.33        8.29      0.66 o 
  -6   0   8       55.89       58.75      2.51 o 
  -5   0   8       13.19       13.23      0.78 o 
  -4   0   8        1.96        1.84      0.53 o 
  -3   0   8        3.06        3.49      0.63 o 
  -2   0   8       26.80       28.02      1.32 o 
  -1   0   8        3.40        3.16      0.90 o 
   0   0   8        0.00        0.08      0.26 o 
   1   0   8        2.44        1.88      0.72 o 
   2   0   8      115.83      124.10      5.80 o 
   3   0   8       66.00       69.04      3.76 o 
  -6   1   8        0.21        0.23      0.16 o 
  -5   1   8      120.55      135.77      2.50 o 
  -4   1   8        0.55        0.61      0.22 o 
  -3   1   8       36.14       38.27      1.10 o 
  -2   1   8       34.18       35.81      1.20 o 
  -1   1   8       31.05       34.56      1.16 o 
   0   1   8       33.68       36.35      1.24 o 
   1   1   8        4.91        5.04      0.71 o 
   2   1   8       38.19       40.76      1.35 o 
   3   1   8       29.21       30.00      1.22 o 
   4   1   8        3.36        2.77      0.65 o 
  -6   2   8        9.72        9.03      0.59 o 
  -5   2   8       56.87       55.38      1.73 o 
  -4   2   8       23.93       25.29      0.78 o 
  -3   2   8       41.99       45.12      1.21 o 
  -2   2   8       28.67       29.33      1.00 o 
  -1   2   8       20.17       22.09      0.82 o 
   0   2   8       47.25       52.22      1.38 o 
   1   2   8       11.95       10.75      0.63 o 
   2   2   8        2.33        2.41      0.47 o 
   3   2   8        0.34        0.07      0.12 o 
  -5   3   8        4.86        4.76      0.37 o 
  -4   3   8       32.09       34.28      1.38 o 
  -3   3   8       28.84       29.31      0.88 o 
  -2   3   8        6.45        5.96      0.38 o 
  -1   3   8       14.30       13.52      0.60 o 
   0   3   8        8.46        8.87      0.58 o 
   1   3   8       28.24       28.50      0.92 o 
   2   3   8        0.51        0.23      0.19 o 
   3   3   8        2.13        2.26      0.42 o 
  -5   4   8        1.15        0.85      0.36 o 
  -4   4   8        4.16        4.49      0.37 o 
  -3   4   8        0.99        1.12      0.33 o 
  -2   4   8        1.65        1.77      0.39 o 
  -1   4   8        0.05        0.15      0.15 o 
   0   4   8        0.40        0.35      0.17 o 
   1   4   8        0.93        0.56      0.29 o 
   2   4   8        0.64        0.28      0.33 o 
   3   4   8        1.84        1.98      0.55 o 
  -4   5   8        0.01        0.03      0.13 o 
  -3   5   8        0.29        0.18      0.12 o 
  -2   5   8        0.05        0.06      0.09 o 
  -1   5   8       10.07        8.58      0.52 o 
   0   5   8        0.29        0.28      0.17 o 
   1   5   8       12.18       10.40      0.67 o 
   2   5   8        6.25        6.54      0.88 o 
  -2   6   8        0.48        0.31      0.30 o 
  -1   6   8       36.14       37.35      2.39 o 
   0   6   8        0.04        0.03      0.18 o 
  -4   1   9       47.48       48.73      2.88 o 
  -3   1   9       11.81       12.17      0.57 o 
  -2   1   9        1.32        1.07      0.31 o 
  -1   1   9        5.61        5.52      0.42 o 
   0   1   9        3.86        3.49      0.32 o 
   1   1   9        3.66        2.52      0.35 o 
  -3   2   9       59.28       64.26      1.97 o 
  -2   2   9       11.34       11.79      0.62 o 
  -1   2   9        8.84        7.74      0.46 o 
   0   2   9        1.21        0.70      0.40 o 
   1   2   9        0.03        0.08      0.10 o 
  -3   3   9        6.73        6.08      0.75 o 
  -2   3   9        0.13        0.07      0.16 o 
  -1   3   9        0.02        0.04      0.10 o 
   0   3   9       26.38       25.09      1.07 o 
                                                 
